# Supplementary material for: Artabotrys pachypetalus (Annonaceae), a new species from China
Source: PhytoKeys. 2021 May 27;178:71–80. doi: 10.3897/phytokeys.178.64485 (PMC8175324; doi:10.3897/phytokeys.178.64485)
Supplement: XML Treatment for Artabotrys pachypetalus [file phytokeys.178.64485-treatment1.xml]

<!DOCTYPE tp:taxon-treatment
  PUBLIC "-//TaxonX//DTD Taxonomic Treatment Publishing DTD v0 20100105//EN" "tax-treatment-NSO.dtd">
<tp:taxon-treatment xmlns:tp="http://www.plazi.org/taxpub"><tp:treatment-meta><kwd-group><label>Taxon classification</label><kwd><named-content xmlns:xlink="http://www.w3.org/1999/xlink" content-type="kingdom">Plantae</named-content></kwd><kwd><named-content xmlns:xlink="http://www.w3.org/1999/xlink" content-type="order">Magnoliales</named-content></kwd><kwd><named-content xmlns:xlink="http://www.w3.org/1999/xlink" content-type="family">Annonaceae</named-content></kwd></kwd-group><mixed-citation publication-type="journal"><person-group><name><surname>Xue</surname><given-names>Bine</given-names></name><name><surname>Wang</surname><given-names>Gang-Tao</given-names></name><name><surname>Zhou</surname><given-names>Xin-Xin</given-names></name><name><surname>Huang</surname><given-names>Yi</given-names></name><name><surname>Tong</surname><given-names>Yi</given-names></name><name><surname>Li</surname><given-names>Yongquan</given-names></name><name><surname>Chen</surname><given-names>Junhao</given-names></name></person-group><article-title><italic><tp:taxon-name><tp:taxon-name-part taxon-name-part-type="genus" reg="Artabotrys">Artabotrys</tp:taxon-name-part> <tp:taxon-name-part taxon-name-part-type="species" reg="pachypetalus">pachypetalus</tp:taxon-name-part></tp:taxon-name></italic> (<tp:taxon-name><tp:taxon-name-part taxon-name-part-type="family">Annonaceae</tp:taxon-name-part></tp:taxon-name>), a new species from China</article-title><source>PhytoKeys</source><day>27</day><month>5</month><year>2021</year><volume>178</volume><fpage>71</fpage><lpage>80</lpage><pub-id pub-id-type="doi">10.3897/phytokeys.178.64485</pub-id></mixed-citation></tp:treatment-meta><tp:nomenclature><tp:taxon-name><object-id xmlns:xlink="http://www.w3.org/1999/xlink" content-type="arpha" xlink:type="simple">D67BF079-7997-5F32-BE25-DA53381F82E4</object-id>
            <tp:taxon-name-part taxon-name-part-type="genus" reg="Artabotrys">Artabotrys</tp:taxon-name-part>
            <tp:taxon-name-part taxon-name-part-type="species" reg="pachypetalus">pachypetalus</tp:taxon-name-part>
            <object-id xmlns:xlink="http://www.w3.org/1999/xlink" content-type="ipni" xlink:type="simple">urn:lsid:ipni.org:names:77217250-1</object-id>
          </tp:taxon-name><tp:taxon-authority>B.Xue &amp; Junhao Chen</tp:taxon-authority><tp:taxon-status xmlns:xlink="http://www.w3.org/1999/xlink" xlink:type="simple">sp. nov.</tp:taxon-status><xref ref-type="fig" rid="F1">Figs 1</xref><xref ref-type="fig" rid="F2">, 2</xref></tp:nomenclature><tp:treatment-sec sec-type="Chinese name" id="SECID0ELGAE"><title>Chinese name.</title><p>Hou ban ying zhua hua (厚瓣鹰爪花)</p></tp:treatment-sec><tp:treatment-sec sec-type="diagnosis" id="SECID0EQGAE"><title>Diagnosis.</title><p>Similar to <italic><tp:taxon-name><tp:taxon-name-part taxon-name-part-type="genus" reg="Artabotrys">Artabotrys</tp:taxon-name-part> <tp:taxon-name-part taxon-name-part-type="species" reg="punctulatus">punctulatus</tp:taxon-name-part></tp:taxon-name></italic> C.Y.Wu ex S.H.Yuan in having multi-flowered inflorescences and similar outer and inner petal length (9–20 mm long), but differs in having non-punctate (vs. densely punctate) abaxial leaf lamina, cream (vs. beige, maroon-tinged) petals <italic>in vivo</italic>, connivent (vs. spreading) inner petal blades <italic>in vivo</italic>, a short, ca. 1 mm long (vs. an elongate, ca. 5 mm long) raised rim above the inner petal claw, and thick pericarp (2–3 mm thick vs. less than 1 mm thick).</p></tp:treatment-sec><tp:treatment-sec sec-type="material" id="SECID0EFHAE"><title>Type.</title><p>China. Guangdong Province, Yangchun, Chun-wan Town, Zi-you Village, Ma-tang, alt. 110 m, limestone, 08 Apr. 2019, <italic>X.X. Zhou, G.T. Wang</italic> &amp; <italic>Y.N. Guo 0028</italic> (holotype: IBSC [barcode no. IBSC0861926]; isotypes: KUN, SING).</p><fig id="F1" position="float" orientation="portrait"><object-id xmlns:xlink="http://www.w3.org/1999/xlink" content-type="doi" xlink:type="simple">10.3897/phytokeys.178.64485.figure1</object-id><object-id xmlns:xlink="http://www.w3.org/1999/xlink" content-type="arpha" xlink:type="simple">268CF723-D01D-5308-B66C-2BBE24490807</object-id><label>Figure 1.</label><caption><p>Photographs of <italic><tp:taxon-name><tp:taxon-name-part taxon-name-part-type="genus" reg="Artabotrys">Artabotrys</tp:taxon-name-part> <tp:taxon-name-part taxon-name-part-type="species" reg="pachypetalus">pachypetalus</tp:taxon-name-part></tp:taxon-name></italic> sp. nov. <bold>A</bold> habit <bold>B</bold> adaxial leaf surface, showing the raised midrib <bold>C</bold> hooked inflorescence with many loosely clustered flowers <bold>D</bold> apical view of the flower <bold>E</bold> basal view of the flower <bold>F</bold> lateral view of the flower <bold>G</bold> longitudinal section of the flower, showing the clavate stigma and orange-red stamen connective apex <bold>H</bold> dissected flower, showing three sepals, three outer petals and three inner petals, and many carpels and stamens (<italic>Y. Huang 341, IBSC</italic>) <bold>I</bold> developing young fruit with many monocarps (<italic>B. Xue XB342, IBSC</italic>) <bold>J</bold> dried fruit on old branch (<italic>B. Xue XB342, IBSC</italic>) <bold>K</bold> seed (<italic>B. Xue XB342, IBSC</italic>) <bold>L</bold> longitudinal section of the seed, showing lamelliform endosperm ruminations (<italic>B. Xue XB342, IBSC</italic>). Photos: Yi Huang (<bold>A, H</bold>); Gang-Tao Wang (<bold>B–E, G</bold>); Yi Tong (<bold>F</bold>); Bine Xue (<bold>I–L</bold>).</p></caption><graphic xmlns:xlink="http://www.w3.org/1999/xlink" xlink:href="phytokeys-178-071-g001.jpg" position="float" orientation="portrait" xlink:type="simple" id="oo_548745.jpg"><uri content-type="original_file" xlink:type="simple">https://binary.pensoft.net/fig/548745</uri></graphic></fig></tp:treatment-sec><tp:treatment-sec sec-type="description" id="SECID0ERJAE"><title>Description.</title><p>Climbers ca. 7 m tall. Twigs drying brown, glabrous to sparsely appressed-pubescent when young. Leaf laminas chartaceous, 10–16 cm long, 3.5–5.0 cm wide, length:width ratio 3–4(–5), narrowly oblong, apex acute or acuminate to cuspidate, base cuneate, glabrous both ab- and adaxially; midrib appressed-pubescent abaxially, glabrous adaxially, raised on both surfaces; secondary veins 8–13 pairs per leaf, impressed adaxially, raised abaxially; tertiary venation reticulate, visible on both surfaces; petioles 3–5 mm long, ca. 1 mm in diameter, glabrous to sparsely appressed-pubescent, drying with transverse striations. Inflorescence axis recurved, laterally compressed, hook-like, with 6–10 flowers; flowering pedicels 6–15 mm long, ca. 1 mm in diameter, densely spreading-pubescent. Sepals 3, free, coriaceous, valvate at base, ca. 5 mm long, ca. 5 mm wide, triangular, glabrous adaxially, sparsely appressed-pubescent abaxially. Petals 6, in two whorls of 3 inner and 3 outer petals, free, valvate, coriaceous when dry, cream <italic>in vivo</italic>, with distinct upper blade and concave base. Outer petals 3, 9–14 mm long; blades spreading, ca. 5–9 mm long, 3–7 mm wide, ca. 1 mm thick, ovate, densely appressed-pubescent both ab- and adaxially, apex rounded; claws 4–5 mm long, 4–8 mm wide, densely appressed-pubescent abaxially, glabrous adaxially. Inner petals 3, 11–17 mm long; with a short, ca. 1 mm long raised rim above the claw; blades connivent, 7–11 mm long, 4–6 mm wide, ca. 2 mm thick, somewhat trigonal or terete <italic>in vivo</italic>, densely appressed-pubescent both ab- and adaxially, apex rounded; claws ca. 4–6 mm long, 3–5 mm wide, densely appressed-pubescent abaxially, glabrous adaxially, tinged orange-red at the very base <italic>in vivo</italic>. Stamens extrorse, ca. 50–60 per flower, ca. 2 mm long, ca. 1 mm wide; apex of connectives rounded, with a sharp edge adaxially, orange red <italic>in vivo</italic>. Carpels 8–20 per flower, ca. 3.5 mm long, glabrous; ovaries ellipsoid, ca. 1.5 mm long, ca. 0.6 mm wide, glabrous; ovules 2, basal; stigmas 1.5–2 mm long, cylindrical to slightly clavate, glabrous. Fruiting pedicels 10–20 mm long, ca. 3 mm in diameter, subglabrous. Monocarps 8–20 per fruit, unripe monocarps <italic>in vivo</italic> light green, at maturity unknown, drying black, 25–30 mm long, 15–22 mm wide, ellipsoid, glabrous, subsessile or with stipes up to ca. 2 mm long, apex rounded, pericarp 2–3 mm thick. Seeds 2 per monocarp, light yellow, smooth, plano-convex, 16–20 mm long, 12–14 mm wide, 10–12 mm thick, raphe depressed, endosperm ruminations lamelliform.</p><fig id="F2" position="float" orientation="portrait"><object-id xmlns:xlink="http://www.w3.org/1999/xlink" content-type="doi" xlink:type="simple">10.3897/phytokeys.178.64485.figure2</object-id><object-id xmlns:xlink="http://www.w3.org/1999/xlink" content-type="arpha" xlink:type="simple">75BCADC1-4993-5BF2-B99A-E4DB4B6CA570</object-id><label>Figure 2.</label><caption><p>Illustration of <italic><tp:taxon-name><tp:taxon-name-part taxon-name-part-type="genus" reg="Artabotrys">Artabotrys</tp:taxon-name-part> <tp:taxon-name-part taxon-name-part-type="species" reg="pachypetalus">pachypetalus</tp:taxon-name-part></tp:taxon-name></italic> sp. nov. <bold>A</bold> flowering branch, showing the hooked inflorescence with multiple flowers <bold>B</bold> lateral view of the flower <bold>C</bold> adaxial view of the flower, showing three outer petals and three inner petals forming a closed floral chamber <bold>D</bold> adaxial view of the sepals and torus with stamens and carpels <bold>E</bold> abaxial view of the sepals <bold>F</bold> adaxial view of the outer petal <bold>G</bold> abaxial view of the outer petal <bold>H</bold> adaxial view of the inner petal <bold>I</bold> abaxial view of the inner petal <bold>J</bold> adaxial view of the stamen, showing the rounded connective apex with a sharp edge <bold>K</bold> abaxial view of the stamen, showing four thecae <bold>L</bold> carpel, showing the clavate stigma and two basal ovules <bold>M</bold> immature fruit <bold>N</bold> seed. Drawn by Yun-Xiao Liu, <italic>X.X. Zhou, G.T. Wang</italic> &amp; <italic>Y.N. Guo 0028</italic> (<bold>A–L</bold>); <italic>B. Xue XB342</italic> (<bold>M, N</bold>).</p></caption><graphic xmlns:xlink="http://www.w3.org/1999/xlink" xlink:href="phytokeys-178-071-g002.jpg" position="float" orientation="portrait" xlink:type="simple" id="oo_548746.jpg"><uri content-type="original_file" xlink:type="simple">https://binary.pensoft.net/fig/548746</uri></graphic></fig></tp:treatment-sec><tp:treatment-sec sec-type="etymology" id="SECID0E6LAE"><title>Etymology.</title><p>The specific epithet ‘<italic><tp:taxon-name><tp:taxon-name-part taxon-name-part-type="genus" reg="Artabotrys"/><tp:taxon-name-part taxon-name-part-type="species" reg="pachypetalus">pachypetalus</tp:taxon-name-part></tp:taxon-name></italic>’ alludes to the thick inner petals.</p></tp:treatment-sec><tp:treatment-sec sec-type="phenology" id="SECID0EPMAE"><title>Phenology.</title><p>Flowering in April; fruiting in August to December.</p></tp:treatment-sec><tp:treatment-sec sec-type="distribution" id="SECID0EUMAE"><title>Distribution and habitat.</title><p>Guangdong, Guangxi, Guizhou, Hunan and Jiangxi (Fig. <xref ref-type="fig" rid="F3">3</xref>), at 100–1400 m elev, mainly growing on limestone.</p><fig id="F3" position="float" orientation="portrait"><object-id xmlns:xlink="http://www.w3.org/1999/xlink" content-type="doi" xlink:type="simple">10.3897/phytokeys.178.64485.figure3</object-id><object-id xmlns:xlink="http://www.w3.org/1999/xlink" content-type="arpha" xlink:type="simple">6CCEEC38-5D77-50F4-9E01-4A25414BDD67</object-id><label>Figure 3.</label><caption><p>Distribution of <italic><tp:taxon-name><tp:taxon-name-part taxon-name-part-type="genus" reg="Artabotrys">Artabotrys</tp:taxon-name-part> <tp:taxon-name-part taxon-name-part-type="species" reg="pachypetalus">pachypetalus</tp:taxon-name-part></tp:taxon-name></italic> sp. nov.</p></caption><graphic xmlns:xlink="http://www.w3.org/1999/xlink" xlink:href="phytokeys-178-071-g003.jpg" position="float" orientation="portrait" xlink:type="simple" id="oo_548747.jpg"><uri content-type="original_file" xlink:type="simple">https://binary.pensoft.net/fig/548747</uri></graphic></fig></tp:treatment-sec><tp:treatment-sec sec-type="material" id="SECID0EWNAE"><title>Additional specimens examined</title><p><bold>(Paratypes).</bold> China. <bold>Guangdong</bold>: Yangchun City, Chun-wan Town, Zi-you Village, Ma-tang, alt. 110 m, limestone, 13 Apr. 2020, <italic>Y. Huang 341</italic> (IBSC, SING); <italic>ibid.</italic>, 19 Apr. 2020, <italic>B. Xue XB342, XB343</italic> (IBSC, SING); Ru-yuan Hsien, 21 Oct. 1939, <italic>S.K. Lau 29060</italic> (IBSC, PE); Ru-yuan Hsien, Da-qiao Town, Da-fu village, forest valley, alt. 550 m, 13 Apr. 2013, <italic>L. Wu &amp; Y. Tong 3234</italic> (BNU). <bold>Guangxi</bold>: Feng-shan Hsien, Qiao-yin Town, Ba-la-hou Mountain, limestone, forest edge, alt. 940 m, 3 Mar. 2013, <italic>B.Y. Huang, X.Y. Hu &amp; J.J. Yao 451223130331025LY</italic> (GXMG); Qi-cheng Hisen, Cui-ping Mountain, alt. 270 m, limestone, 5 May 1983, <italic>C.Z. Gao &amp; A.Y. Lan 61263</italic> (GXMI); Na-po Hisen, Nong-bu, alt. 1200 m, limestone, 02 May 1981, <italic>Ding Fang et al. 25102</italic> (GXMI). <bold>Guizhou</bold>: Li-bo Hsien, Mao-lan, 21 Apr. 1981, <italic>J.Q. Zhang 1144</italic> (CCNU, GF, GZAC); <italic>ibid.</italic>, alt. 730 m, 8 May 1981, <italic>R.B. Jiang 81-0080</italic> (GF, IBSC); <italic>ibid.</italic>, 8 May 1981, <italic>R.B. Jiang 80</italic> (CCNU); <italic>ibid.</italic>, 8 May 1981, <italic>M.Z. Yang 810247</italic> (HGAS); <italic>ibid.</italic>, alt. 750 m, 7 Mar. 1982, <italic>Y.K. Li 10039</italic> (IBSC); <italic>ibid.</italic>, alt. 710 m, 6 Sep. 1982, <italic>Y.K. Li 10462</italic> (HGAS); <italic>ibid.</italic>, alt. 800–1000 m, limestone, 03 Apr. 1984, <italic>Z.R. Xu L1224</italic> (IBSC); <italic>ibid.</italic>, 26 Apr. 1984, <italic>K.M. Lan 840097</italic> (GFS, GZAC); <italic>ibid.</italic>, 02 May 1984, <italic>K.M. Lan 841268</italic> (GFS, GZAC); <italic>ibid.</italic>, 2 May 2005, <italic>Q.W. Sun 0505019</italic> (GZTM); Xing-ren Hsien, alt. 1300 m, 28 Jun. 1986, <italic>C.Z. Dang &amp; P. Dang 156</italic> (PE); Ce-heng Hsien, 21 May 1977, <italic>anonymous 071</italic>, <italic>77-1635</italic> (HGAS); <italic>ibid.</italic>, alt. 1400 m, 5 Sep. 1958, <italic>Z.Y. Cao 0575</italic> (PE); Wang-mo Hsien, Chengguan, forest valley, 15 May 1977, <italic>anonymous 77-1594</italic> (HGAS); <italic>ibid.</italic>, 15 May 1977, <italic>C.Z. Dang 030</italic> (HGAS). <bold>Hunan</bold>: Yi-zhang Hsien, Mang Mountain, forest valley, alt. 430 m, 16 Oct. 1942, <italic>S.H. Chun 2490</italic> (IBSC, IBK). <bold>Jiangxi</bold>: Ganzhou City, Long-nan Hsien, Jiu-lian Mountain, limestone, alt. 596 m, 05 Apr. 2021, <italic>J.Y. Xu, L.X. Yuan, Y.R. Wang, J.R. Chen JLS-304</italic> (SYS); <italic>ibid.</italic>, 09 Jun. 1970, <italic>Group-236 0852</italic> (PE).</p></tp:treatment-sec></tp:taxon-treatment>
